# Supplementary material for: Propidium Monoazide (PMAxx)-Recombinase Polymerase Amplification Exo (RPA Exo) Assay for Rapid Detection of Burkholderia cepacia Complex in Chlorhexidine Gluconate (CHX) and Benzalkonium Chloride (BZK) Solutions
Source: Microorganisms. 2023 May 26;11(6):1401. doi: 10.3390/microorganisms11061401 (PMC10302078; doi:10.3390/microorganisms11061401)
Supplement: Supplementary file 1 [file microorganisms-11-01401-s001.zip]

Archive with 1 entries (1 files):
- microorganisms-2362136-supplementary.pdf
